# Supplementary material for: A Novel Multi-Ingredient Supplement Activates a Browning Program in White Adipose Tissue and Mitigates Weight Gain in High-Fat Diet-Fed Mice
Source: Nutrients. 2021 Oct 22;13(11):3726. doi: 10.3390/nu13113726 (PMC8623014; doi:10.3390/nu13113726)
Supplement: Supplementary file 1 [file nutrients-13-03726-s001.zip]

Archive with 1 entries (1 files):
- nutrients-1219802-supplementary.pdf
